# Supplementary material for: Association of Androgen Deprivation Therapy with Osteoporotic Fracture in Patients with Prostate Cancer with Low Tumor Burden Using a Retrospective Population-Based Propensity-Score-Matched Cohort
Source: Cancers (Basel). 2023 May 18;15(10):2822. doi: 10.3390/cancers15102822 (PMC10216187; doi:10.3390/cancers15102822)
Supplement: Supplementary file 1 [file cancers-15-02822-s001.zip]

Archive with 1 entries (1 files):
- cancers-2272182-supplementary.pdf
